# Supplementary material for: Climate change and the biodiversity of alpine ponds: Challenges and perspectives
Source: Ecol Evol. 2024 Feb 7;14(2):e10883. doi: 10.1002/ece3.10883 (PMC10847888; doi:10.1002/ece3.10883)
Supplement: Supplementary file 1 — Appendix S1. [file ECE3-14-e10883-s001.xlsx]

## Sheet: Feuil1
Literature used in the final analysis (73 articles)
Publication Type	Authors	Book Authors	Book Editors	Book Group Authors	Author Full Names	Book Author Full Names	Group Authors	Article Title	Location	Country	Continent	Habitat	Habitat summary	Surface	Depth	Elevation classes	Elevation	Biological group or Species	Biological group	EBV_Species Distribution	EBV_Taxonomic/Phylogenetic diversity	EBV_Species Abundance	EBV_Community abundance	EBV_Morphology	EBV_Phenology	EBV_Physiology	EBV_Ecosystm disturbance	EBV_Traits diversity	EBV_Primary productivity	EBV_interaction diversity	EBV_Ecosystm distribution	EBV_Ecosystm vertical profile	EBV_Genetic diversity	Under_EBV	EBV	Water quality	Water quantity	Aquatic habitat	Topography	Temperature	Land cover	Alpine ponds’ characteristics	UV radiation	Pollutions	Biotic pressure	Connectivity	Anthropic pressure	Source Title	Book Series Title
J	Fait, P; Demierre, E; Ilg, C; Oertli, B				Fait, Pauline; Demierre, Eliane; Ilg, Christiane; Oertli, Beat			Small mountain reservoirs in the Alps: New habitats for alpine freshwater biodiversity?	Alps	Switzerland	Europe	mountain reservoir_ponds_46 : 8 smalls mountain reservoirs, 36 natural or anthropic ponds	ponds	10 and 19 000 m2		1000_2000/2000_3000	1038 - 2757	Insects : dragonflies, aquatic beetles	Macroinvertebrates	1	1													Taxonomic/Phylogenetic diversity_Species distribution	Community composition_Species population			1		1				1	1	1	1	AQUATIC CONSERVATION-MARINE AND FRESHWATER ECOSYSTEMS
J	King, C; Michelutti, N; Meyer-Jacob, C; Bindler, R; Tapia, P; Grooms, C; Smol, JP				King, Connor; Michelutti, Neal; Meyer-Jacob, Carsten; Bindler, Richard; Tapia, Pedro; Grooms, Christopher; Smol, John P.			Diatoms and other siliceous indicators track the ontogeny of a bofedal (wetland) ecosystem in the Peruvian Andes	Andes	Peru	Amérique du Sud	peatland_bofedales, high elevation wetlands	peatlands			5000_6000	5090	Diatoms et siliceous microfossils, namely chrysophycean stomatocysts, disassociated plates of testate amoeba, and phytoliths	Zooplankton/Phytoplankton													1		Ecosystem vertical profile	Ecosystem structure												1	BOTANY
J	Robinson, CT; Oertli, B				Robinson, Christopher T.; Oertli, Beat			Long-term Biomonitoring of Alpine Waters in the Swiss National Park	Alps	Switzerland	Europe	5 small lakes and 21 perma-nent ponds (and ~10 small temporary ponds)	ponds/lakes	0.01 and 0.12 km2	from a few centimetres to about 10 m.	2000_3000/3000_4000	>2600	Macroinvertebrates	Macroinvertebrates		1													Taxonomic/Phylogenetic diversity	Community composition	1	1	1		1						1		ECO MONT-JOURNAL ON PROTECTED MOUNTAIN AREAS RESEARCH
J	Oertli, B; Ilg, C; Angelibert, S; Bolliger, J; Crovadore, J; Demierre, E; Julliand, C; Finger-Stich, A; Forre, C; Frossard, PA; Lefort, F; Mayencourt, M; Piantini, U; Schmid, S				Oertli, Beat; Ilg, Christiane; Angelibert, Sandrine; Bolliger, Janine; Crovadore, Julien; Demierre, Eliane; Julliand, Claire; Finger-Stich, Andrea; Forre, Christel; Frossard, Pierre-Andre; Lefort, Francois; Mayencourt, Mathieu; Piantini, Umberto; Schmid, Sergio			Freshwater biodiversity under warming pressure in the Alps: a methodological framework for prioritization of restoration areas for small waterbodies	Alps	Switzerland	Europe	ponds	ponds	100-20 000m2		1000_2000/2000_3000/3000_4000	1500-3500	Aquatic plants, aquatic coleoptera, Odonata (BA species)	Flora/Macroinvertebrate	1														Species_distribution	Species_populations		1									1		ECO MONT-JOURNAL ON PROTECTED MOUNTAIN AREAS RESEARCH
J	Schultheis, EH; Hopfensperger, KN; Brenner, JC				Schultheis, E. H.; Hopfensperger, K. N.; Brenner, J. C.			Potential Impacts of Climate Change on Sphagnum Bogs of the Southern Appalachian Mountains	Appalaches	USA	Amérique du Nord	peatland (bog)	peatlands	0,05-10ha		0_1000/1000_2000+Y9:Y114	>800	Sphagnum	Flora									1						Trait diversity	Community composition	1	1			1					1			NATURAL AREAS JOURNAL
J	Johnsen, MA; Stuparyk, BR; Cook, J; Vinebrooke, RD				Johnsen, Mitchell A.; Stuparyk, Blake R.; Cook, Jenna; Vinebrooke, Rolf D.			Resilience of pond communities to extreme thermal regime shifts: an alpine-montane reciprocal transplant experiment	Rocky Mountains	Canada	Amérique du Nord	ponds	ponds			1000_2000/2000_3000	1390/2345	zooplankton	Zooplankton				1					1						Trait diversity_Community abundance	Community composition													AQUATIC SCIENCES
J	Redmond, LE				Redmond, Laura E.			Alpine limnology of the Rocky Mountains of Canada and the USA in the context of environmental change	Rocky Mountains	Canada	Amérique du Nord	water bodies						zooplankton	Zooplankton	1	1	1		1										Taxonomic/Phylogenetic diversity/Species distribution/Morphology/Species abundance	Community composition/Species population/Species traits	1	1			1			1		1			ENVIRONMENTAL REVIEWS
J	Volkova, II; Callaghan, TV; Volkov, IV; Chernova, NA; Volkova, AI				Volkova, Irina I.; Callaghan, Terry, V; Volkov, Igor V.; Chernova, Natalia A.; Volkova, Anastasia, I			South-Siberian mountain mires: Perspectives on a potentially vulnerable remote source of biodiversity	Altai/Sayan	Russia	Asie	mires	peatlands	4m2-100km2				Bryophyte	Flora	1	1		1				1							Taxonomic/Phylogenetic diversity_Community Abundance_Species distribution_Ecosystm disturbances	Community composition_Species populations_Ecosystem functionning	1	1			1				1			1	AMBIO
J	Hotaling, S; Shah, AA; Dillon, ME; Giersch, JJ; Tronstad, LM; Finn, DS; Woods, HA; Kelley, JL				Hotaling, Scott; Shah, Alisha A.; Dillon, Michael E.; Giersch, J. Joseph; Tronstad, Lusha M.; Finn, Debra S.; Woods, H. Arthur; Kelley, Joanna L.			Cold tolerance of mountain stoneflies (Plecoptera: Nemouridae) from the high Rocky Mountains	Rocky Mountains	USA	Amérique du Nord	ponds	ponds					Plecoptera	Macroinvertebrates							1								Physiology	Species traits	1	1											WESTERN NORTH AMERICAN NATURALIST
J	Servat, GP; Alcocer, R; Larico, MV; Olarte, ME; Linares-Palomino, R; Alonso, A; Ledesma, K				Servat, Grace P.; Alcocer, Renzo; Larico, Melvi V.; Olarte, Magaly E.; Linares-Palomino, Reynaldo; Alonso, Alfonso; Ledesma, Karim			The Effects of Area and Habitat Heterogeneity on Bird Richness and Composition in High Elevation Wetlands (Bofedales) of the Central Andes of Peru	Andes	Peru	Amérique du Sud	peatland_bofedales, high elevation wetlands	peatlands			4000_5000	>4300	Bird	Bird		1													Taxonomic/Phylogenetic diversity	Community composition		1	1				1				1		WETLANDS
J	Carlson, BZ; Hebert, M; Van Reeth, C; Bison, M; Laigle, I; Delestrade, A				Carlson, Bradley Z.; Hebert, Marie; Van Reeth, Colin; Bison, Marjorie; Laigle, Idaline; Delestrade, Anne			Monitoring the Seasonal Hydrology of Alpine Wetlands in Response to Snow Cover Dynamics and Summer Climate: A Novel Approach with Sentinel-2	Alps	France	Europe	ponds	ponds	<2ha	<2m (mean:20cm)	2000_3000	>1900	Amphibia: Rana temporaria (common frog) + NDVI	Amphibian	1		1												Species distributions_Species abundance	Species populations		1											REMOTE SENSING
J	Thompson, PL; Jacques, MC; Vinebrooke, RD				Thompson, Patrick L.; St-Jacques, Marie-Claire; Vinebrooke, Rolf D.			Impacts of climate warming and nitrogen deposition on alpine plankton in lake and pond habitats: an in vitro experiment	Rocky Mountains	Canada	Amérique du Nord	ponds	ponds	mesocosm	mesocosm	2000_3000	2217	zoolankton	Zooplankton										1					Primary productivity	Ecosystem functioning	1		1		1								ARCTIC ANTARCTIC AND ALPINE RESEARCH
J	Quenta, E; Molina-Rodriguez, J; Gonzales, K; Rebaudo, F; Casas, J; Jacobsen, D; Dangles, O				Quenta, Estefania; Molina-Rodriguez, Jorge; Gonzales, Karina; Rebaudo, Francois; Casas, Jerome; Jacobsen, Dean; Dangles, Olivier			Direct and indirect effects of glaciers on aquatic biodiversity in high Andean peatlands	Andes	Bolivia	Amérique du Sud	peatland	peatlands			4000_5000/5000_6000	>4500	zooplankton, macroinvertebrates, algae and macrophytes	Zooplankton/Macroinvertebrate/Flora		1													Taxonomic/Phylogenetic diversity	Community composition	1					1	1						GLOBAL CHANGE BIOLOGY
J	Yang, G; Peng, CH; Chen, H; Dong, FQ; Wu, N; Yang, YZ; Zhang, Y; Zhu, D; He, YX; Shi, SW; Zeng, XY; Xi, TT; Meng, QX; Zhu, QA				Yang, Gang; Peng, Changhui; Chen, Huai; Dong, Faqin; Wu, Ning; Yang, Yanzheng; Zhang, Yao; Zhu, Dan; He, Yixin; Shi, Shengwei; Zeng, Xiaoyang; Xi, Tingting; Meng, Qingxiang; Zhu, Qiuan			Qinghai-Tibetan Plateau peatland sustainable utilization under anthropogenic disturbances and climate change	Qinghai-Tibetean Plateau	China	Asie	peatland	peatlands																																			ECOSYSTEM HEALTH AND SUSTAINABILITY
J	Khan, H; Baig, S				Khan, Humaira; Baig, Siddique			High Altitude Wetlands of the HKH Region of Northern Pakistan - Status of Current Knowledge, Challenges and Research Opportunities	Hindu Kush-Himalayan (HKH) mountains	Pakistan	Asie	wetlands	all			3000_4000	>3000																															WETLANDS
J	Oertli, B; Indermuehle, N; Angelibert, S; Hinden, H; Stoll, A				Oertli, Beat; Indermuehle, Nicola; Angelibert, Sandrine; Hinden, Helene; Stoll, Aurelien			Macroinvertebrate assemblages in 25 high alpine ponds of the Swiss National Park (Cirque of Macun) and relation to environmental variables	Alps	Switzerland	Europe	ponds (including temporary ponds)	ponds	<2ha	<8m	2000_3000/3000_4000	>2600	Macroinvertebrates	Macroinvertebrates	1	1													Taxonomic/Phylogenetic diversity_Species distribution	Community composition_Species population	1	1			1		1				1		HYDROBIOLOGIA
J	Thurman, LL; Garcia, TS				Thurman, Lindsey L.; Garcia, Tiffany S.			Asymmetric competition shapes amphibian response to rapid environmental change	Cascade Mountain Range	USA	Amérique du Nord	ponds-mesocosm	ponds	mesocosm	mesocosm	1000_2000/2000_3000	1800-2050	Amphibian	Amphibian		1													Taxonomic/Phylogenetic diversity	Community composition		1			1					1			ECOSPHERE
J	Redmond, LE; Loewen, CJG; Vinebrooke, RD				Redmond, Laura E.; Loewen, Charlie J. G.; Vinebrooke, Rolf D.			A Functional Approach to Zooplankton Communities in Mountain Lakes Stocked With Non-Native Sportfish Under a Changing Climate		Canada	Amérique du Nord	ponds and lakes	ponds/lakes	0.4 to 2,066 ha (mean = 37.93 ha)	1 to 96 m (mean = 13.4 m)			zooplankton	Zooplankton									1		1				Interaction diversity_Trait diversity	Community composition	1	1			1					1			WATER RESOURCES RESEARCH
J	Stiles, FG; Rosselli, L; De la Zerda, S				Gary Stiles, F.; Rosselli, Loreta; De la Zerda, Susana			Changes over 26 Years in the Avifauna of the Bogota Region, Colombia: Has Climate Change Become Important?	Andes (Bogota region)	Colombia	Amérique du Sud					2000_3000/3000_4000	2600-3100	Bird	Bird	1	1		1											Taxonomic/Phylogenetic diversity_Community abundance_Species distribution	Community composition_Species population					1	1						1	FRONTIERS IN ECOLOGY AND EVOLUTION
J	De Knijf, G; Flenker, U; Vanappelghem, C; Manci, CO; Kalkman, VJ; Demolder, H				De Knijf, Geert; Flenker, Ulrich; Vanappelghem, Cedric; Manci, Cosmin O.; Kalkman, Vincent J.; Demolder, Heidi			The status of two boreo-alpine species, Somatochlora alpestris and S. arctica, in Romania and their vulnerability to the impact of climate change (Odonata: Corduliidae)	Carpathians mountains	Roumania	Europe	peatland (peat bogs)	peatlands			1000_2000/2000_3000	1300-2100	Odonata (2 BA species)	Macroinvertebrates	1														Species distributions	Species populations					1						1		INTERNATIONAL JOURNAL OF ODONATOLOGY
J	Seimon, TA; Seimon, A; Daszak, P; Halloy, SRP; Schloegel, LM; Aguilar, CA; Sowell, P; Hyatt, AD; Konecky, B; Simmons, JE				Seimon, Tracie A.; Seimon, Anton; Daszak, Peter; Halloy, Stephan R. P.; Schloegel, Lisa M.; Aguilar, Cesar A.; Sowell, Preston; Hyatt, Alex D.; Konecky, Bronwen; Simmons, John E.			Upward range extension of Andean anurans and chytridiomycosis to extreme elevations in response to tropical deglaciation	Andes	Peru	Amérique du Sud	ponds	ponds				5244-5400	Anurans/chytriiomycosis	Amphibian	1														Species distributions	Species populations		1			1	1				1	1		GLOBAL CHANGE BIOLOGY
J	Hill, MJ; Wood, PJ; Mathers, KL				Hill, Matthew J.; Wood, Paul J.; Mathers, Kate L.			Taxonomic and functional macroinvertebrate diversity of high-altitude ponds in the Macun Cirque, Switzerland	Alps	Switzerland	Europe	ponds (high altitude)	ponds	51-11000 m2	10-60cm	2000_3000	2600-2700	Macroinvertabrate	Macroinvertebrates		1							1						Taxonomic/Phylogenetic diversity_Trait diversity	Community composition		1			1		1				1		AQUATIC CONSERVATION-MARINE AND FRESHWATER ECOSYSTEMS
J	Sharma, E; Chettri, N; Oli, KP				Sharma, Eklabya; Chettri, Nakul; Oli, Krishna Prasad			Mountain biodiversity conservation and management: a paradigm shift in policies and practices in the Hindu Kush-Himalayas	Hindu Kush-Himalayas	Nepal in their entirety and parts of six other countries: Afghanistan, Bangladesh, China, India, Myanmar, and Pakistan	Asie																																					ECOLOGICAL RESEARCH
J	Sandvik, SM; Odland, A				Sandvik, Sylvi Marlen; Odland, Arvid			Changes in alpine snowbed-wetland vegetation over three decades in northern Norway	Mt Skrubben	Norway	Europe					0_1000	726-793	Vascular plant	Flora		1		1											Taxonomic/Phylogenetic diversity_Community abundance	Community composition		1	1		1								NORDIC JOURNAL OF BOTANY
J	Hoschitz, M; Kaufmann, R				Hoschitz, M; Kaufmann, R			Nematode community composition in five alpine habitats	Alps	Austria	Europe	peat bog	peatlands					Nematode	Nematode	1	1							1						Taxonomic/Phylogenetic diversity_Trait diversity_Species distribution	Community composition_Species population					1	1							NEMATOLOGY
J	Chatanga, P; Sieben, EJJ				Chatanga, Peter; Sieben, Erwin J. J.			Ecology of palustrine wetlands in Lesotho: Vegetation classification, description and environmental factors	Maloti mountains	Lesotho	Afrique	palustrine wetlands	palustrine wetland/swamp/marsh			1000_2000/2000_3000	1400-3000	Vegetation	Flora		1													Taxonomic/Phylogenetic diversity	Community composition	1	1			1	1							KOEDOE
J	Pallares, S; Millan, A; Miron, JM; Velasco, J; Sanchez-Fernandez, D; Botella-Cruz, M; Abellan, P				Pallares, Susana; Millan, Andres; Miron, Juana M.; Velasco, Josefa; Sanchez-Fernandez, David; Botella-Cruz, Maria; Abellan, Pedro			Assessing the capacity of endemic alpine water beetles to face climate change	Sierra nevada	Spain	Europe	alpine ponds/mesocosm	mesocosm			3000_4000	<3482	Endemic alpine water beetles	Macroinvertebrates	1						1								Species distributions_Physiology	Species populations_Species traits					1						1		INSECT CONSERVATION AND DIVERSITY
J	Rodriguez, F; Behling, H				Rodriguez, Fernando; Behling, Hermann			Late Holocene vegetation, fire, climate and upper forest line dynamics in the Podocarpus National Park, southeastern Ecuador	Andes	Ecuador	Amérique du Sud	peat bog	peatlands	80-60m2		3000_4000	3200	Pollen	Flora													1		Ecosystem vertical profile	Ecosystem structure												1	VEGETATION HISTORY AND ARCHAEOBOTANY
J	Hammerle, AI; Wessely, J; Baatar, UO; Essl, F; Moser, D; Jimenez-Alfaro, B; Jandt, U; Agrillo, E; Stancic, Z; Dirnbock, T; Dullinger, S				Haemmerle, Anna Ida; Wessely, Johannes; Baatar, Undrakh-Od; Essl, Franz; Moser, Dietmar; Jimenez-Alfaro, Borja; Jandt, Ute; Agrillo, Emiliano; Stancic, Zvjezdana; Dirnboeck, Thomas; Dullinger, Stefan			A new method for jointly assessing effects of climate change and nitrogen deposition on habitats	Alps	Austria	Europe	mires, bog, peat	peatlands					Vegetation	Flora								1							Ecosytem disturbances	Ecosystem functioning	1	1			1								BIOLOGICAL CONSERVATION
C	Rosset, V; Oertli, B; Angelibert, S; Indermuehle, N		Jones, J		Rosset, Veronique; Oertli, Beat; Angelibert, Sandrine; Indermuehle, Nicola			Local diversity of macroinvertebrates in alpine ponds as an indicator of global change: a Gastropod case-study	Alps	Switzerland	Europe	ponds	ponds			0_1000/1000_2000/2000_3000	210-2760	Gastropod (=macroinvertebrate) (no cold stenotherm species)	Macroinvertebrates		1													Taxonomic/Phylogenetic diversity	Community composition	1	1			1	1				1	1	1	INTERNATIONAL ASSOCIATION OF THEORETICAL AND APPLIED LIMNOLOGY, VOL 30, PT 3, PROCEEDINGS	INTERNATIONAL ASSOCIATION OF THEORETICAL AND APPLIED LIMNOLOGY - PROCEEDINGS
J	Cereghino, R; Oertli, B; Bazzanti, M; Coccia, C; Compin, A; Biggs, J; Bressi, N; Grillas, P; Hull, A; Kalettka, T; Scher, O				Cereghino, Regis; Oertli, Beat; Bazzanti, Marcello; Coccia, Cristina; Compin, Arthur; Biggs, Jeremy; Bressi, Nicolas; Grillas, Patrick; Hull, Andrew; Kalettka, Thomas; Scher, Olivier			Biological traits of European pond macroinvertebrates	Alps (and other regions to compare assemblage and traits)	Britain, France, Italy, Switzerland	Europe	ponds (permanent and temporary)	ponds			0_1000/1000_2000/2000_3000	0-2600	Macroinvertebrates	Macroinvertebrates		1							1						Taxonomic/Phylogenetic diversity_Trait diversity	Community composition					1	1							HYDROBIOLOGIA
J	Loewen, CJG; Strecker, AL; Gilbert, B; Jackson, DA				Loewen, Charlie J. G.; Strecker, Angela L.; Gilbert, Benjamin; Jackson, Donald A.			Climate warming moderates the impacts of introduced sportfish on multiple dimensions of prey biodiversity	Cascade and Rocky Mountains	USA_Cascade and Canadian Rocky Mountain Ranges of British Columbia, Alberta, Washington, Oregon and northern California	Amérique du Nord	ponds and lakes	ponds/lakes			2000_3000	2400	Zooplancton	Zooplankton	1	1							1						Taxonomic/Phylogenetic diversity_Trait diversity_Species distribution	Community composition_Species populations		1		1	1	1	1			1			GLOBAL CHANGE BIOLOGY
J	Muller, SD; Miramont, C; Bruneton, H; Carre, M; Sottocornola, M; Court-Picon, M; de Beaulieu, JL; Nakagawa, T; Schevin, P				Muller, Serge D.; Miramont, Cecile; Bruneton, Helene; Carre, Matthieu; Sottocornola, Matteo; Court-Picon, Mona; de Beaulieu, Jacques-Louis; Nakagawa, Takeshi; Schevin, Patrick			A palaeoecological perspective for the conservation and restoration of wetland plant communities in the central French Alps, with particular emphasis on alder carr vegetation	Alps	France	Europe	mires	peatlands					Vegetation	Flora													1		Ecosystem vertical profile	Ecosystem structure												1	REVIEW OF PALAEOBOTANY AND PALYNOLOGY
J	Im, RY; Kim, T; Baek, CY; Lee, CS; Kim, SH; Lee, JH; Kim, JY; Joo, GJ				Im, Ran-Young; Kim, Taekyu; Baek, Chung-Yeol; Lee, Chang-Su; Kim, Song-Hyun; Lee, Jung-Hwan; Kim, Ji Yoon; Joo, Gea-Jae			The influence of surrounding land cover on wetland habitat conditions: a case study of inland wetlands in South Korea		South Corea	Asie	mountain wetlands																																				PEERJ
J	Zaharescu, DG; Burghelea, CI; Hooda, PS; Lester, RN; Palanca-Soler, A				Zaharescu, Dragos G.; Burghelea, Carmen I.; Hooda, Peter S.; Lester, Richard N.; Palanca-Soler, Antonio			Small lakes in big landscape: Multi-scale drivers of littoral ecosystem in alpine lakes	Pyrenees	France	Europe	lakes	lakes	9.4 and 107,068 m2		1000_2000/2000_3000	1580–2501	Littoral zoobenthos	Macroinvertebrates	1	1													Taxonomic/Phylogenetic diversity_Species distribution	Species populations_Community composition	1			1	1	1	1			1	1		SCIENCE OF THE TOTAL ENVIRONMENT
C	Exler, N; Wagner, I; Janauer, GA		Hartmann, M; Weipert, J		Exler, Norbert; Wagner, Iris; Janauer, Georg A.			Biodiversity and Remote Sensing in Relation to Diverging Scales in the BRAHMATWINN Project	Himalaya	Tibet, India, Bangaldesh	Asie																				1			Ecosystem distribution	Ecosystem structure							1					1	BIODIVERSITAT UND NATURAUSSTATTUNG IM HIMALAYA III
J	Angiolini, C; Viciani, D; Bonari, G; Zoccola, A; Bottacci, A; Ciampelli, P; Gonnelli, V; Lastrucci, L				Angiolini, Claudia; Viciani, Daniele; Bonari, Gianmaria; Zoccola, Antonio; Bottacci, Alessandro; Ciampelli, Paola; Gonnelli, Vincenzo; Lastrucci, Lorenzo			Environmental drivers of plant assemblages: are there differences between palustrine and lacustrine wetlands? A case study from the northern Apennines (Italy)	Apennines/Alps	Italy	Europe					0_1000/1000_2000	535-1470	plant species	Flora		1													Taxonomic/Phylogenetic diversity	Community composition	1	1			1								KNOWLEDGE AND MANAGEMENT OF AQUATIC ECOSYSTEMS
J	Shoo, LP; Olson, DH; McMenamin, SK; Murray, KA; Van Sluys, M; Donnelly, MA; Stratford, D; Terhivuo, J; Merino-Viteri, A; Herbert, SM; Bishop, PJ; Corn, PS; Dovey, L; Griffiths, RA; Lowe, K; Mahony, M; McCallum, H; Shuker, JD; Simpkins, C; Skerratt, LF; Williams, SE; Hero, JM				Shoo, Luke P.; Olson, Deanna H.; McMenamin, Sarah K.; Murray, Kris A.; Van Sluys, Monique; Donnelly, Maureen A.; Stratford, Danial; Terhivuo, Juhani; Merino-Viteri, Andres; Herbert, Sarah M.; Bishop, Phillip J.; Corn, Paul Stephen; Dovey, Liz; Griffiths, Richard A.; Lowe, Katrin; Mahony, Michael; McCallum, Hamish; Shuker, Jonathan D.; Simpkins, Clay; Skerratt, Lee F.; Williams, Stephen E.; Hero, …			Engineering a future for amphibians under climate change		USA	Amérique du Nord	artificial -ponds, wetlands	ponds					amphibians	Amphibian																													JOURNAL OF APPLIED ECOLOGY
J	Reid, AJ; Carlson, AK; Creed, IF; Eliason, EJ; Gell, PA; Johnson, PTJ; Kidd, KA; MacCormack, TJ; Olden, JD; Ormerod, SJ; Smol, JP; Taylor, WW; Tockner, K; Vermaire, JC; Dudgeon, D; Cooke, SJ				Reid, Andrea J.; Carlson, Andrew K.; Creed, Irena F.; Eliason, Erika J.; Gell, Peter A.; Johnson, Pieter T. J.; Kidd, Karen A.; MacCormack, Tyson J.; Olden, Julian D.; Ormerod, Steve J.; Smol, John P.; Taylor, William W.; Tockner, Klement; Vermaire, Jesse C.; Dudgeon, David; Cooke, Steven J.			Emerging threats and persistent conservation challenges for freshwater biodiversity		World	World																1							Ecosystem disturbance	Ecosystem functioning		1							1	1		1	BIOLOGICAL REVIEWS
J	Chatanga, P; Seleteng-Kose, L				Chatanga, Peter; Seleteng-Kose, Lerato			Montane Palustrine Wetlands of Lesotho: Vegetation, Ecosystem Services, Current Status, Threats and Conservation	Maloti mountains	Lesotho	Afrique	montane palustrine wetlands	palustrine wetland/swamp/marsh			1000_2000/2000_3000	1388-3482	Vegetation	Flora								1				1			Ecosystem disturbance_Ecosystem distribution	Ecosystem functioning_Ecosystem structure		1											WETLANDS
J	Miller, TK; Heegaard, E; Hassel, K; Kapfer, J				Miller, Tara K.; Heegaard, Einar; Hassel, Kristian; Kapfer, Jutta			Environmental variables driving species composition in subarctic springs in the face of climate change		Norway	Europe	subarctic springs	springs	1,5-80m2		0_1000	86-852	plant species, bryophytes	Flora	1	1													Taxonomic/Phylogenetic diversity_Species distribution	Community composition_Species populations	1	1			1								JOURNAL OF VEGETATION SCIENCE
J	Gujja, B; Chatterjee, A; Gautam, P; Chandan, P				Gujja, B; Chatterjee, A; Gautam, P; Chandan, P			Wetlands and lakes at the top of the World	Hindu Kush–Himalayan Mountains	India (Ladakh)	Asie					3000_4000/4000_5000/5000_6000	3000-7600										1							Ecosystem disturbance	Ecosystem functioning												1	MOUNTAIN RESEARCH AND DEVELOPMENT
J	Iglikowska, A; Namiotko, T				Iglikowska, Anna; Namiotko, Tadeusz			The non-marine Ostracoda of Lapland: changes over the past century	Scandinavian mountains (Scandes range)	Lapland (Norwegian, Swedish ans Finnish Lapland)	Europe	peats bogs (fed by springs) but also included helocrene springs, ditches, ponds andthe littoral zone of lakes	peatlands/springs					Ostracoda	Zooplankton	1	1													Taxonomic/Phylogenetic diversity_Species distribution	Community composition_Species populations					1								JOURNAL OF LIMNOLOGY
J	Rowland, JA; Bracey, C; Moore, JL; Cook, CN; Bragge, P; Walsh, JC				Rowland, Jessica A.; Bracey, Clare; Moore, Joslin L.; Cook, Carly N.; Bragge, Peter; Walsh, Jessica C.			Effectiveness of conservation interventions globally for degraded peatlands in cool-climate regions		world	World	peatlands	peatlands														1							Ecosystem disturbance	Ecosystem functioning													BIOLOGICAL CONSERVATION
J	Balik, JA; Taylor, BW; Washko, SE; Wissinger, SA				Balik, Jared A.; Taylor, Brad W.; Washko, Susan E.; Wissinger, Scott A.			High interspecific variation in nutrient excretion within a guild of closely related caddisfly species	Rocky Mountains	USA	Amérique du Nord	ponds	ponds			2000_3000/3000_4000	2900-3500	Caddisfly	Macroinvertebrates		1							1						Taxonomic/Phylogenetic diversity_Trait diversity	Community composition	1												ECOSPHERE
J	Pu, YL; Ye, C; Zhan, SR; Wan, GY; Hu, SJ; Xu, XX; Xiang, S; Li, T; Jia, YX				Pu, Yulin; Ye, Chun; Zhan, Shirong; Wan, Guiyin; Hu, Sijia; Xu, Xiaoxun; Xiang, Shuang; Li, Ting; Jia, Yongxia			Response of the Organic Carbon Fractions and Stability of Soil to Alpine Marsh Degradation in Zoige, East Qinghai-Tibet Plateau	East Qinghai-Tibet Plateau	China	Asie	alpine marshes	palustrine wetland/swamp/marsh																																			JOURNAL OF SOIL SCIENCE AND PLANT NUTRITION
J	Connor, SE; Colombaroli, D; Confortini, F; Gobet, E; Ilyashuk, BP; Ilyashuk, EA; van Leeuwen, JFN; Lamentowicz, M; van der Knaap, WO; Malysheva, E; Marchetto, A; Margalitadze, N; Mazei, Y; Mitchell, EAD; Payne, RJ; Ammann, B				Connor, Simon E.; Colombaroli, Daniele; Confortini, Federico; Gobet, Erika; Ilyashuk, Boris P.; Ilyashuk, Elena A.; van Leeuwen, Jacqueline F. N.; Lamentowicz, Mariusz; van der Knaap, Willem O.; Malysheva, Elena; Marchetto, Aldo; Margalitadze, Nino; Mazei, Yuri; Mitchell, Edward A. D.; Payne, Richard J.; Ammann, Brigitta			Long-term population dynamics: Theory and reality in a peatland ecosystem	Caucasus	Georgia	Europe	peatland	peatlands					pollen, fern spores, non-pollen palynomorphs, charcoal, diatoms, chryso-phyte cysts, midges, mites and testate amoebae	Flora													1		Ecosystem vertical profile	Ecosystem structure										1		1	JOURNAL OF ECOLOGY
J	Lindholm, M; Eie, M; Hessen, DO; Johansen, JT; Weiby, K; Thaulow, J				Lindholm, Markus; Eie, Martin; Hessen, Dag Olav; Johansen, Joachim Torum; Weiby, Kristoffer; Thaulow, Jens			Effects of water browning on freshwater biodiversity: the case of the predatory phantom midge Chaoborus nyblaei	Scandinavian mountains (Scandes range)	Norway	Europe	ponds	ponds	10 m2–5 ha	0.1–2 m	0_1000/1000_2000	750-1400	phantom midge Chaoborus nyblaei	Macroinvertebrates	1														Species distributions	Species populations	1							1		1			HYDROBIOLOGIA
J	Bardeh, FG; Ashrafzadeh, MR; Segherloo, IH; Rahimi, R				Bardeh, Fereydoun Ghaedi; Ashrafzadeh, Mohammad Reza; Segherloo, Iraj Hashemzadeh; Rahimi, Ruhollah			Modelling habitat suitability and connectivity of the Caspian pond turtle (Mauremys caspica) in Central Zagros, Iran	Central Zagros	Iran	Asie					0_1000/1000_2000/2000_3000/3000_4000/4000_5000	783-4178	Turtle	Reptiles												1			Ecosystem distribution	Ecosystem structure					1	1					1		JOURNAL OF WILDLIFE AND BIODIVERSITY
J	Machaca, NC; Condori, B; Pardo, AR; Anthelme, F; Meneses, RI; Weeda, CE; Perotto-Baldivieso, HL				Cochi Machaca, N.; Condori, B.; Rojas Pardo, A.; Anthelme, F.; Meneses, R. I.; Weeda, C. E.; Perotto-Baldivieso, H. L.			Effects of grazing pressure on plant species composition and water presence on bofedales in the Andes mountain range of Bolivia	Andes mountains	Bolivia	Amérique du Sud	peatlands/bofedales	peatlands	5000-210 000m2		4000_5000	>4350	plant species	Flora		1													Taxonomic/Phylogenetic diversity	Community composition												1	MIRES AND PEAT
J	Cantonati, M; Poikane, S; Pringle, CM; Stevens, LE; Turak, E; Heino, J; Richardson, JS; Bolpagni, R; Borrini, A; Cid, N; Ctvrtlikova, M; Galassi, DMP; Hajek, M; Hawes, I; Levkov, Z; Naselli-Flores, L; Saber, AA; Di Cicco, M; Fiasca, B; Hamilton, PB; Kubacka, J; Segadelli, S; Znachor, P				Cantonati, Marco; Poikane, Sandra; Pringle, Catherine M.; Stevens, Lawrence E.; Turak, Eren; Heino, Jani; Richardson, John S.; Bolpagni, Rossano; Borrini, Alex; Cid, Nuria; Ctvrtlikova, Martina; Galassi, Diana M. P.; Hajek, Michal; Hawes, Ian; Levkov, Zlatko; Naselli-Flores, Luigi; Saber, Abdullah A.; Di Cicco, Mattia; Fiasca, Barbara; Hamilton, Paul B.; Kubacka, Jan; Segadelli, Stefano; Znachor,…			Characteristics, Main Impacts, and Stewardship of Natural and Artificial Freshwater Environments: Consequences for Biodiversity Conservation		world	World	cold-adapted species (Boreal and Arctic fwh)									1						1							Ecosystem disturbance_Taxonomic/Phylogenetique diversity	Ecosystem functioning_Community composition													WATER
J	Chatanga, P; Kotze, DC; Janks, M; Sieben, EJJ				Chatanga, P.; Kotze, D. C.; Janks, M.; Sieben, E. J. J.			Classification, description and environmental factors of montane wetland vegetation of the Maloti-Drakensberg region and the surrounding areas	Maloti mountains	Lesotho, South Africa	Afrique	palustrine wetlands	palustrine wetland/swamp/marsh					plant species	Flora		1													Taxonomic/Phylogenetic diversity	Community composition	1	1			1								SOUTH AFRICAN JOURNAL OF BOTANY
J	Li, ZQ; Xu, JC; Shilpakar, R; Ma, X				Li, Zhuoqing; Xu, Jianchu; Shilpakar, Rajendra L.; Ma, Xing			Mapping wetland cover in the greater Himalayan region: a hybrid method combining multispectral and ecological characteristics	Himalaya	Bhoutan, Chine, Inde, Népal, Pakistan	Asie					3000_4000	>3000														1			Ecosystem distribution	Ecosystem structure		1											ENVIRONMENTAL EARTH SCIENCES
J	Sahuquillo, M; Miracle, MR				Sahuquillo, Maria; Miracle, Maria R.			The role of historic and climatic factors in the distribution of crustacean communities in Iberian Mediterranean ponds	Iberian ranges in the north and Sub-Betic ranges in the south	Spain	Europe	ponds	ponds	150m2-2ha(6>2ha)	<5m			crustacean	Zooplankton												1			Ecosystem distribution	Ecosystem structure		1	1		1	1						1	FRESHWATER BIOLOGY
J	Izaguirre, I; Lancelotti, J; Saad, JF; Porcel, S; O'Farrell, I; Marinone, MC; Roesler, I; Dieguez, MD				Izaguirre, Irina; Lancelotti, Julio; Saad, Juan F.; Porcel, Sol; O'Farrell, Ines; Cristina Marinone, M.; Roesler, Ignacio; del Carmen Dieguez, Maria			Influence of fish introduction and water level decrease on lakes of the arid Patagonian plateaus with importance for biodiversity conservation	Patagonian plateaus	Argentine	Amérique du Sud	lakes, shallow lakes and ponds	ponds/lakes	0,015-17,235km2	1-57m	1000_2000	1800	phyto and zooplankton	Zooplankton_Phytoplankton	1	1													Taxonomic/Phylogenetic diversity	Community composition		1	1							1		1	GLOBAL ECOLOGY AND CONSERVATION
J	Michelutti, N; Tapia, PM; Labaj, AL; Grooms, C; Wang, XW; Smol, JP				Michelutti, Neal; Tapia, Pedro M.; Labaj, Andrew L.; Grooms, Christopher; Wang, Xiaowa; Smol, John P.			A limnological assessment of the diverse waterscape in the Cordillera Vilcanota, Peruvian Andes	Andes	Peru	Amérique du Sud	lakes, ponds, proglacial systems, and a glacial meltwater stream	ponds/lakes	ponds 0,08-8,95ha (0,08-3000ha)	ponds 0,2-1,5m (0,2-92m)	4000_5000	4800														1			Ecosystem distribution	Ecosystem structure	1			1	1		1						INLAND WATERS
J	He, XL; He, KS; Hyvonen, J				He, Xiaolan; He, Kate S.; Hyvonen, Jaakko			Will bryophytes survive in a warming world?		world	World	peatland	peatlands					Bryophytes	Flora		1							1						Taxonomic/Phylogenetic diversity_Trait diversity	Community composition					1					1			PERSPECTIVES IN PLANT ECOLOGY EVOLUTION AND SYSTEMATICS
J	Li, W; Epstein, HE; Wen, ZM; Zhao, JE; Jin, JW; Jing, GH; Cheng, JM; Du, GZ				Li, Wei; Epstein, Howard E.; Wen, Zhongming; Zhao, Jie; Jin, Jingwei; Jing, Guanghua; Cheng, Jimin; Du, Guozhen			Community-weighted mean traits but not functional diversity determine the changes in soil properties during wetland drying on the Tibetan Plateau	Tibetean plateau	China	Asie	swamp, swamp meadow and typical meadow	palustrine wetland/swamp/marsh					plant species	Flora		1							1						Taxonomic/Phylogenetic diversity_Trait diversity	Community composition		1											SOLID EARTH
J	Denoel, M; Ficetola, GF; Sillero, N; Dzukic, G; Kalezic, ML; Vukov, T; Muhovic, I; Ikovic, V; Lejeune, B				Denoel, Mathieu; Ficetola, G. Francesco; Sillero, Neftali; Dzukic, Georg; Kalezic, Milos L.; Vukov, Tanja; Muhovic, Irma; Ikovic, Vuk; Lejeune, Benjamin			Traditionally managed landscapes do not prevent amphibian decline and the extinction of paedomorphosis	Balkans	Montenegro	Europe	lakes, ponds and wells	ponds/lakes	50-100m2 ponds, wells 15-21m2	2m ponds (+/-0,3), wells 2,6(+/-0,8)			amphibians (polymorphic newts)	Amphibian	1					1									Species distributions_Phenology	Species populations_Species traits		1			1					1		1	ECOLOGICAL MONOGRAPHS
J	Lindholm, M; Hessen, DO; Faerovig, PJ; Rognerud, B; Andersen, T; Stordal, F				Lindholm, M.; Hessen, D. O.; Faerovig, P. J.; Rognerud, B.; Andersen, T.; Stordal, F.			Is distribution of cold stenotherms constrained by temperature? The case of the Arctic fairy shrimp (Branchinecta paludosa OF Muller 1788)	Scandinavian mountains (Scandes range)	Norway	Europe	ponds	ponds	0,02-20ha	0,4-3m	1000_2000	920-1175	Arctic fairy shrimp Branchinecta paludosa	Zooplankton	1						1								Species distributions_Physiology	Species populations_Species traits					1								JOURNAL OF THERMAL BIOLOGY
J	Loewen, CJG; Vinebrooke, RD				Loewen, Charlie J. G.; Vinebrooke, Rolf D.			Regional diversity reverses the negative impacts of an alien predator on local species-poor communities	Rocky Mountains	Canada	Amérique du Nord	mesocosm (1000L) (Lakes/ponds)	mesocosm			2000_3000	2226-2353	a regional zooplankton pool	Zooplankton									1						Trait diversity	Community composition			1		1	1				1	1		ECOLOGY
J	Marcisz, K; Fournier, B; Gilbert, D; Lamentowicz, M; Mitchell, EAD				Marcisz, Katarzyna; Fournier, Bertrand; Gilbert, Daniel; Lamentowicz, Mariusz; Mitchell, Edward A. D.			Response of Sphagnum Peatland Testate Amoebae to a 1-Year Transplantation Experiment Along an Artificial Hydrological Gradient	Jura mountains	France	Europe	peatland	peatlands					testate amoebae	Zooplankton		1													Taxonomic/Phylogenetic diversity	Community composition		1											MICROBIAL ECOLOGY
J	Colvin, SAR; Sullivan, SMP; Shirey, PD; Colvin, RW; Winemiller, KO; Hughes, RM; Fausch, KD; Infante, DM; Olden, JD; Bestgen, KR; Danehy, RJ; Eby, L				Colvin, Susan A. R.; Sullivan, S. Mazeika P.; Shirey, Patrick D.; Colvin, Randall W.; Winemiller, Kirk O.; Hughes, Robert M.; Fausch, Kurt D.; Infante, Dana M.; Olden, Julian D.; Bestgen, Kevin R.; Danehy, Robert J.; Eby, Lisa			Headwater Streams and Wetlands are Critical for Sustaining Fish, Fisheries, and Ecosystem Services	USA	USA	Amérique du Nord							Fish	Fish																													FISHERIES
J	Baatar, UO; Dirnbock, T; Essl, F; Moser, D; Wessely, J; Willner, W; Jimenez-Alfaro, B; Agrillo, E; Csiky, J; Indreica, A; Jandt, U; Kacki, Z; Silc, U; Skvorc, Z; Stancic, Z; Valachovic, M; Dullinger, S				Baatar, Undrakh-Od; Dirnboeck, Thomas; Essl, Franz; Moser, Dietmar; Wessely, Johannes; Willner, Wolfgang; Jimenez-Alfaro, Borja; Agrillo, Emiliano; Csiky, Janos; Indreica, Adrian; Jandt, Ute; Kacki, Zygmunt; Silc, Urban; Skvorc, Zeljko; Stancic, Zvjezdana; Valachovic, Milan; Dullinger, Stefan			Evaluating climatic threats to habitat types based on co-occurrence patterns of characteristic species	Alps	Austria	Europe	mires (little, more forest habitats)	peatlands					plant species	Flora	1	1													Taxonomic/Phylogenetic diversity_Species distribution	Species populations_Community composition					1						1		BASIC AND APPLIED ECOLOGY
J	Lindholm, M; Wolf, R; Finstad, A; Hessen, DO				Lindholm, Markus; Wolf, Raoul; Finstad, Anders; Hessen, Dag O.			Water browning mediates predatory decimation of the Arctic fairy shrimp Branchinecta paludosa	Scandinavian mountains (Scandes range)	Norway	Europe	ponds	ponds	0,2-1,4ha	0,5-2,5m (max)	1000_2000	952-1175	Arctic fairy shrimp Branchinecta paludosa vs predatory larvae of the phantom midge, Chaoborus nyblaei	Zooplankton	1														Species distributions	Species populations	1					1		1		1			FRESHWATER BIOLOGY
J	Johnson, PTJ; McKenzie, VJ; Peterson, AC; Kerby, JL; Brown, J; Blaustein, AR; Jackson, T				Johnson, Pieter T. J.; McKenzie, Valerie J.; Peterson, Anna C.; Kerby, Jacob L.; Brown, Jennifer; Blaustein, Andrew R.; Jackson, Tina			Regional Decline of an Iconic Amphibian Associated with Elevation, Land-Use Change, and Invasive Species	Colorado Mountains (Rocky mountains + ….)	USA	Amérique du Nord	pond	ponds	between 0.05 and 2 ha		1000_2000	>1000	amphibians	Amphibian	1		1												Species distributions_Species abundance	Species populations					1		1			1		1	CONSERVATION BIOLOGY
J	Guy-Haim, T; Alexander, H; Bell, TW; Bier, RL; Bortolotti, LE; Briseno-Avena, C; Dong, XL; Flanagan, AM; Grosse, J; Grossmann, L; Hasnain, S; Hovel, R; Johnston, CA; Miller, DR; Muscarella, M; Noto, AE; Reisinger, AJ; Smith, HJ; Stamieszkin, K				Guy-Haim, Tamar; Alexander, Harriet; Bell, Tom W.; Bier, Raven L.; Bortolotti, Lauren E.; Briseno-Avena, Christian; Dong, Xiaoli; Flanagan, Alison M.; Grosse, Julia; Grossmann, Lars; Hasnain, Sarah; Hovel, Rachel; Johnston, Cora A.; Miller, Dan R.; Muscarella, Mario; Noto, Akana E.; Reisinger, Alexander J.; Smith, Heidi J.; Stamieszkin, Karen			What are the type, direction, and strength of species, community, and ecosystem responses to warming in aquatic mesocosm studies and their dependency on experimental characteristics? A systematic review protocol		world	World	mesocosm	mesocosm																																			ENVIRONMENTAL EVIDENCE
S	Lovett, GM; Tear, TH; Evers, DC; Findlay, SEG; Cosby, BJ; Dunscomb, JK; Driscoll, CT; Weathers, KC		Ostfeld, RS; Schlesinger, WH		Lovett, Gary M.; Tear, Timothy H.; Evers, David C.; Findlay, Stuart E. G.; Cosby, B. Jack; Dunscomb, Judy K.; Driscoll, Charles T.; Weathers, Kathleen C.			Effects of Air Pollution on Ecosystems and Biological Diversity in the Eastern United States	Rocky Mountains	USA	Amérique du Nord	grasslands, alpine areas, and bogs	peatlands					plant species	Flora		1													Taxonomic/Phylogenetic diversity	Community composition									1				YEAR IN ECOLOGY AND CONSERVATION BIOLOGY 2009	Annals of the New York Academy of Sciences
B	Pittock, J; Finlayson, M; Arthington, AH; Roux, D; Matthews, JH; Biggs, H; Blom, E; Flitcroft, R; Froend, R; Harrison, I; Hermoso, V; Junk, W; Kumar, R; Linke, S; Nel, J; da Cunha, CN; Pattnaik, A; Pollard, S; Rast, W; Thieme, M; Turak, E; Turpie, J; van Niekerk, L; Willems, D; Viers, J		Worboys, GL; Lockwood, M; Kothari, A; Feary, S; Pulsford, I		Pittock, Jamie; Finlayson, Max; Arthington, Angela H.; Roux, Dirk; Matthews, John H.; Biggs, Harry; Blom, Esther; Flitcroft, Rebecca; Froend, Ray; Harrison, Ian; Hermoso, Virgilio; Junk, Wolfgang; Kumar, Ritesh; Linke, Simon; Nel, Jeanne; da Cunha, Catia Nunes; Pattnaik, Ajit; Pollard, Sharon; Rast, Walter; Thieme, Michele; Turak, Eren; Turpie, Jane; van Niekerk, Lara; Willems, Daphne; Viers, Jos…			MANAGING FRESHWATER, RIVER, WETLAND AND ESTUARINE PROTECTED AREAS		World	World	peatland, lakes	peatlands/lakes														1							Ecosystem disturbance	Ecosystem functioning													PROTECTED AREA GOVERNANCE AND MANAGEMENT
J	Ben Hassine, J; Gutierrez-Rodriguez, J; Escoriza, D; Martinez-Solano, I				Ben Hassine, Jihene; Gutierrez-Rodriguez, Jorge; Escoriza, Daniel; Martinez-Solano, Inigo			Inferring the roles of vicariance, climate and topography in population differentiation in Salamandra algira (Caudata, Salamandridae)	Rif mountains	Morocco	Afrique							Salamandra	Amphibian														1	Genetic diversity	Genetic composition		1	1								1		JOURNAL OF ZOOLOGICAL SYSTEMATICS AND EVOLUTIONARY RESEARCH
J	Xu, AC; Zhong, MJ; Tang, K; Wang, XY; Yang, C; Xu, HG; Yi, JF; Liu, W; Zhang, CL; Hu, JH				Xu, Aichun; Zhong, Maojun; Tang, Ke; Wang, Xiaoyi; Yang, Chen; Xu, Haigen; Yi, Jianfeng; Liu, Wei; Zhang, Chunlan; Hu, Junhua			Multidimensional diversity of bird communities across spatial variation of land cover in Zoige on the eastern Qinghai-Tibetan Plateau	Qinghai-Tibetan Plateau	China	Asie	peatland, marsh	peatlands/marsh			3000_4000	3600	Bird	Bird		1													Taxonomic/Phylogenetic diversity	Community composition						1					1		AVIAN RESEARCH
J	Mbopha, MS; Marais, C; Kleynhans, TE; Esler, KJ				Mbopha, Malukhanye S.; Marais, Christo; Kleynhans, Theo E.; Esler, Karen J.			Unlocking and securing ecological infrastructure investments: The needs and willingness to invest and institutional support mechanisms used		world	World																																					SOUTH AFRICAN JOURNAL OF SCIENCE
J	Goncalves, H; Maia-Carvalho, B; Sousa-Neves, T; Garcia-Paris, M; Sequeira, F; Ferrand, N; Martinez-Solano, I				Goncalves, H.; Maia-Carvalho, B.; Sousa-Neves, T.; Garcia-Paris, M.; Sequeira, F.; Ferrand, N.; Martinez-Solano, I.			Multi locus phylogeography of the common midwife toad, Alytes obstetricans (Anura, Alytidae): Contrasting patterns of lineage diversification and genetic structure in the Iberian refugium	Pyrenees	Spain, France	Europe							Alytes obtetricans	Amphibian														1	Genetic diversity	Genetic composition						1							MOLECULAR PHYLOGENETICS AND EVOLUTION
[truncated: 56 more columns]
